# Supplementary material for: Cardiac disease is linked to adiposity in male gorillas (Gorilla gorilla gorilla)
Source: PLoS One. 2019 Jun 26;14(6):e0218763. doi: 10.1371/journal.pone.0218763 (PMC6594625; doi:10.1371/journal.pone.0218763)
Supplement: S1 Table — All data used for the present analyses are included here. For the column labeled sex, F = female, M = male. Age is provide in years. Units for serum markers and heart measures are provided in Table 1 of the main text. (XLSX) [file pone.0218763.s001.xlsx]

## Sheet: Sheet1
Sex	Age	Leptin	Adiponectin	IGF-1	Insulin	Ferritin	Glucose	Triglycerides	Cholesterol	Glucose:Insulin ratio	LVID	IVS	LVPW
F	15	14.58	0.27	234.23	13.9	360.13	84	244	166	6.04	3.6	0.92	1.1
F	14	4.98	0.17	175.24	2.77	452.74	177	222	190	64.01	4.7	1.1	1
F	23	41.06	0.87	344.09	44.58	251.01	56	161	278	1.26	4	1	1.1
F	28	16.33	0.23	176.49	0.83	528.44	129	138	150	156.17	5.3	1.3	1.1
F	51	24.01	2.7	71.82	2	762.22	69	369	151	34.52	3.9	1.2	1.5
F	38	4.84	1.16	99.09	4.17	1231.48	95	140	361	22.81	4.73	1.64	1.78
F	11	14.8	0.33	169.08	3.69	323.37	95	86	151	25.75	3.56	1.08	1.1
F	32	3.48	1.23	104.85	3.57	1142.87	78	180	244	21.87	3.24	1.96	1.89
F	25	7.96	1.18	389.03	11.09	177.48	187	157	224	16.86	4.4	1.2	1.4
F	34	18.7	0.18	334.41	74.29	1190.94	106	328	210	1.43	3.67	1.5	1.43
F	16	14.51	0.43	340.68	0.79	344.01	86	110	192	108.86	3.04	0.79	0.95
F	15	5.01	0.93	133.08	5.57	5126.06	65	82	237	11.66	4.3	0.96	0.9
F	22	14.9	0.47	106.45	2.43	383.53	77	213	155	31.69	4.14	1.17	1.05
F	16	21.09	0.33	99.98	4.08	508.37	136	127	145	33.37	5.3	1	1.4
F	8	21.14	0.19	330.34	3.07	458.47	134	75	215	43.61	4.4	0.9	0.8
F	20	1.55	1.53	96.72	1.61	540.86	125	123	188	77.59	4.1	0.9	1.3
F	22	15.11	2.24	114.11	0.44	221.29	86	317	158	195.45	4.6	1.3	1.1
F	6	4.88	0.33	352.82	4.08	199.26	70	78	199	17.16	4.24	0.84	0.79
F	14	23.59	0.44	170.82	4.18	340.88	113	86	142	27.01	4.4	0.7	0.8
F	8	3.07	0.73	217.39	0.45	157.06	91	107	284	203.58	4.8	0.78	0.73
F	22	9.6	0.42	169.54	1.6	534.52	67	100	298	41.8	4.1	0.96	1.2
F	33	16.33	0.34	217.1	7.29	382.47	121	155	274	16.6	5.6	1.5	1.5
F	36	17.33	0.47	102.16	4.08	453.93	107	247	383	26.23	5	1.4	1.4
F	12	7.45	0.45	292.4	1.86	429.92	100	66	210	53.82	4	0.9	0.8
F	12	4.84	3	208.65	0.96	175.88	79	141	242	82.64	5.3	1.1	1
M	24	2.25	0.22	57.52	33.74	247.57	85	93	356	2.52	4.8	1.6	1.7
M	7	0.88	1.06	423.84	0.42	326.6	74	95	316	176.19	4.3	1.3	1.3
M	34	19.44	0.26	293.3	14.01	367.23	83	202	143	5.92	5.16	2.06	1.92
M	4	0.65	0.8	437.01	10.55	94.13	78	69	303	7.39	3.1	1	1
M	14	2.28	1.4	374.79	4.3	227.33	75	159	291	17.43	5	1.2	1.2
M	26	16.43	0.33	353.35	44.88	557.58	85	211	230	1.89	6.28	1.89	1.92
M	42	0.94	0.91	377.5	10.92	599.53	85	93	288	7.78	6.2	1.25	1.25
M	6	6.67	0.97	460.66	10.08	162.95	68	98	224	6.75	4.62	0.65	0.95
M	16	1.77	0.51	386.84	0.83	508.1	112	76	274	135.76	8	1.9	2
M	25	18.91	0.62	217.52	13.47	612.53	92	139	276	6.83	6	2.3	1.9
M	26	45.25	0.31	220.82	9.24	681.28	70	174	167	7.58	5.9	1.7	1.5
M	11	3.53	1.69	567.92	7.46	203.84	115	88	202	15.42	6.1	1.4	1.6
M	50	4.55	0.42	100.55	18.97	1138.29	121	160	257	6.38	5.2	1.1	1.37
M	13	3.47	0.93	685.32	2.56	380.96	79	82	276	30.9	5.4	0.9	1.1
M	30	12.13	0.18	294.83	10.54	498.97	72	256	218	6.83	6.63	1.42	1.58
M	16	15.79	0.36	333.09	2.65	317.65	99	105	244	37.36	6.2	1.3	1.3
M	22	5.09	0.38	385.78	4.21	263.19	83	148	326	19.7	5.6	1.1	1.3
M	13	9.55	0.65	424.87	21.9	201.12	71	118	259	3.24	6	1.2	1.1
M	14	0.69	0.41	360.48	0.54	485.26	75	48	268	139.41	7.5	1.3	1.4
M	22	0.98	1.43	416.31	0.87	597.21	110	39	248	125.86	6.8	1.9	1.6
M	28	17.78	0.24	591.25	9.17	319.28	78	190	163	8.51	6.4	2.8	2.8
M	12	0.86	1.13	172.08	2.91	530.21	103	82	367	35.36	6.5	1.2	1.2
M	28	6.38	0.2	339.18	5.66	622.47	69	110	234	12.19	6.16	1.66	1.26
M	47	14.64	0.71	252.55	2.39	630.47	95	209	226	39.78	5.4	1.8	2.3
M	30	1.44	0.62	377.19	31.2	753.96	90	78	264	2.88	4.3	1.8	1.8
M	27	4.17	5.42	199.21	12.51	626.9	82	124	299	6.56	5.78	1.6	1.78
M	8	0.77	1.17	152.35	5.09	335.34	89	67	198	17.5	4.3	0.8	1
M	9	1.18	1.79	548.69	5.16	96.1	87	96	366	16.87	5.1	0.8	0.8
M	26	2.16	1.16	240.52	1.01	285.18	102	78	250	101.09	6.1	1.8	1.6
M	23	4.11	3.02	361.01	4.05	537.88	102	99	329	25.19	7.5	1.2	1.2
M	43	15.95	1.17	210.33	13.04	514.34	83	172	225	6.37	5.2	2	2.1
M	10	3.97	0.45	778.23	2.48	380.3	100	83	144	40.36	6	2	1
M	15	3.64	0.29	348.82	0.54	539.81	75	91	231	138.89	6.2	1.5	1.6
M	29	2.34	0.95	192.95	0.93	591.8	99	128	188	106.45	5	1.3	1.3
M	21	41.39	0.42	377.64	35.17	157.23	73	194	190	2.08	4.9	1.3	1.4
M	25	17.56	0.5	259.53	5.76	529.39	117	157	180	20.32	6.4	1.3	1.6
M	12	0.86	0.95	787.93	0.42	196.47	80	60	355	190.48	7.5	2	2
M	19	0.47	1	228.4	1.21	270.34	76	117	377	62.65	6.9	1.2	1.2
M	14	8.94	0.45	357.41	2.13	450.43	105	127	263	49.3	6.7	1.3	1.3
M	11	1.24	0.48	617.68	5.58	403.94	97	62	321	17.4	6.9	1.4	1.4
M	21	15.61	0.21	314.82	8.34	357.86	72	375	160	8.63	5.5	1.3	1.2
M	13	16.6	1.92	627.42	1.3	142.91	102	96	260	78.64	8	1.4	1.3
M	34	2.64	0.4	378.52	0.83	619.12	126	122	169	151.81	4.7	0.9	1.78
M	22	18.47	0.54	378.91	7.42	625.68	89	220	315	11.99	6.9	1.7	1.4
